# Supplementary material for: Quantitative tools for analyzing rhizosphere pH dynamics: localized and integrated approaches
Source: Biol Methods Protoc. 2025 Apr 3;10(1):bpaf026. doi: 10.1093/biomethods/bpaf026 (PMC12036966; doi:10.1093/biomethods/bpaf026)
Supplement: bpaf026_Supplementary_Data [file bpaf026_supplementary_data.zip]

Archive with 2 entries (2 files):
- Supplementry_file_S1.xlsx
- bpaf026_Supplementary_Data.zip
