# Supplementary material for: Quantitative tools for analyzing rhizosphere pH dynamics: localized and integrated approaches
Source: Biol Methods Protoc. 2025 Apr 3;10(1):bpaf026. doi: 10.1093/biomethods/bpaf026 (PMC12036966; doi:10.1093/biomethods/bpaf026)
Supplement: bpaf026_Supplementary_Data [file bpaf026_supplementary_data.zip › Supplementry_file_S1.xlsx]

## Sheet: Localized rhizosphere pH 
WT	End pH	End pH	End pH		39Ox	End pH	End pH	End pH
Start pH	-Fe	+Fe	++Fe		Start pH	-Fe	+Fe	++Fe
6.35	5.91	6	6.18		6.35	5.8	5.74	5.84
6.35	5.8	5.97	6.21		6.35	5.82	5.79	5.88
6.35	5.9	5.99	6.25		6.35	5.91	5.76	5.88
6.31	6	6	6.18		6.31	5.82	5.77	5.88
6.31	5.86	5.98	6.15		6.31	5.75	5.7	5.91
6.31	5.81	6.05	6.22		6.31	5.7	5.76	5.85
6.45	5.89	6	6.14		6.45	5.98	5.82	5.84
6.45	6	6.05	6.19		6.45	5.9	5.8	5.78
6.45	5.92	6.03	6.2		6.45	5.85	5.84	5.77
WT	-Fe	+Fe	++Fe		39Ox	-Fe	+Fe	++Fe
ΔpH	-0.44	-0.35	-0.17		ΔpH	-0.55	-0.61	-0.51
ΔpH	-0.55	-0.38	-0.14		ΔpH	-0.53	-0.56	-0.47
ΔpH	-0.45	-0.36	-0.1		ΔpH	-0.44	-0.59	-0.47
ΔpH	-0.31	-0.31	-0.13		ΔpH	-0.49	-0.54	-0.43
ΔpH	-0.45	-0.33	-0.16		ΔpH	-0.56	-0.61	-0.4
ΔpH	-0.5	-0.26	-0.09		ΔpH	-0.61	-0.55	-0.46
ΔpH	-0.56	-0.45	-0.31		ΔpH	-0.47	-0.63	-0.61
ΔpH	-0.45	-0.4	-0.26		ΔpH	-0.55	-0.65	-0.67
ΔpH	-0.53	-0.42	-0.25		ΔpH	-0.6	-0.61	-0.68
Mean	-0.471111	-0.362222	-0.178889			-0.533333	-0.594444	-0.522222
	ΔpH = End pH – Start pH

## Sheet: Integrated rhizosphere pH 
WT						39Ox
Start pH	Total root length (in cm)	End pH (1hr)	End pH – Start pH	ΔpH*cm-1*hr-1		Start pH	Total root length (in cm)	End pH (1hr)	End pH – Start pH	ΔpH*cm-1*hr-1
-Fe						-Fe
6.35	14.62	6.5	0.15	0.0102599		6.35	9.7	6.78	0.43	0.0443299
6.35	14.3	7.14	0.79	0.0552448		6.35	9.64	6.8	0.45	0.0466805
6.35	14.7	7.24	0.89	0.0605442		6.35	9.3	6.54	0.19	0.0204301
6.37	15.3	7.24	0.87	0.0568627		6.37	9.2	6.73	0.36	0.0391304
6.37	15.2	7.42	1.05	0.0690789		6.37	8.9	6.5	0.13	0.0146067
6.37	15.6	7.24	0.87	0.0557692		6.37	9.9	6.85	0.48	0.0484848
6.33	14.76	7.24	0.91	0.0616531		6.33	9.4	6.35	0.02	0.00212766
6.33	13.87	7.29	0.96	0.0692141		6.33	8.8	6.5	0.17	0.0193182
6.33	14.1	7.15	0.82	0.058156		6.33	9.2	6.75	0.42	0.0456522
Mean				0.0551981						0.0311956
+Fe						+Fe
6.35	12.5	7.99	1.64	0.1312		6.35	2.74	5.92	-0.43	-0.156934
6.35	12.79	8	1.65	0.129007		6.35	2.4	5.88	-0.47	-0.195833
6.35	12.89	7.85	1.5	0.116369		6.35	2.4	5.72	-0.63	-0.2625
6.37	13.5	7.66	1.29	0.0955556		6.37	2.1	5.67	-0.7	-0.333333
6.37	13.2	7.56	1.19	0.0901515		6.37	2.1	5.96	-0.41	-0.195238
6.37	12.5	7.5	1.13	0.0904		6.37	2	5.94	-0.43	-0.215
6.33	12.6	7.55	1.22	0.0968254		6.33	2.2	5.84	-0.49	-0.222727
6.33	12.05	7.45	1.12	0.0929461		6.33	2.8	5.86	-0.47	-0.167857
6.33	11.98	7.54	1.21	0.101002		6.33	2.9	5.9	-0.43	-0.148276
Mean				0.104829						-0.210855
+Fe						++Fe
6.35	9.8	7.6	1.25	0.127551		6.35	4.5	5.4	-0.95	-0.211111
6.35	9.4	6.7	0.35	0.037234		6.35	4.3	5.55	-0.8	-0.186047
6.35	9.4	7.6	1.25	0.132979		6.35	3.9	5.6	-0.75	-0.192308
6.37	10.1	7.65	1.28	0.126733		6.37	4.01	5.54	-0.83	-0.206983
6.37	10.4	7.65	1.28	0.123077		6.37	4.33	5.4	-0.97	-0.224018
6.37	9.1	7.89	1.52	0.167033		6.37	4.21	5.35	-1.02	-0.24228
6.33	8.9	7.65	1.32	0.148315		6.33	4.12	5.59	-0.74	-0.179612
6.33	9.22	7.65	1.32	0.143167		6.33	4.19	5.37	-0.96	-0.229117
6.33	9.1	7.56	1.23	0.135165		6.33	3.98	5.35	-0.98	-0.246231
Mean				0.126806						-0.213078
